# Supplementary material for: Coiled-Coil Structures Mediate the Intercellular Propagation of Huntingtin
Source: Int J Mol Sci. 2025 Aug 22;26(17):8162. doi: 10.3390/ijms26178162 (PMC12427799; doi:10.3390/ijms26178162)
Supplement: Supplementary file 1 [file ijms-26-08162-s001.zip]

Archive with 6 entries (6 files):
- ijms-3689582_SupplementalFigure_4.png
- ijms-3689582_SupplementalFigure_5.png
- ijms-3689582_SupplementalFigure_6.png
- ijms-3689582_SupplementalFigure_1.png
- ijms-3689582_SupplementalFigure_2.png
- ijms-3689582_SupplementalFigure_3.png
